# Supplementary material for: Performance Analysis of Boosting-Based Machine Learning Models for Predicting the Compressive Strength of Biochar-Cementitious Composites
Source: Materials (Basel). 2026 Jan 14;19(2):338. doi: 10.3390/ma19020338 (PMC12842807; doi:10.3390/ma19020338)
Supplement: Supplementary file 1 [file materials-19-00338-s001.zip]

Archive with 1 entries (1 files):
- materials-4064579-supplementary.xlsx
