# Supplementary material for: Performance Analysis of Boosting-Based Machine Learning Models for Predicting the Compressive Strength of Biochar-Cementitious Composites
Source: Materials (Basel). 2026 Jan 14;19(2):338. doi: 10.3390/ma19020338 (PMC12842807; doi:10.3390/ma19020338)
Supplement: Supplementary file 1 [file materials-19-00338-s001.zip › materials-4064579-supplementary.xlsx]

## Sheet: Sheet1
Compressive Strength	Cement	Biochar	Sand	Aggregate	W/C	Silica fume	Blast furnace slag	Superplasticizer	Curing days	Particle size(Sand)	Particle size(Biochar)	Cross section	Dry curing	Fresh water curing	Sodium chloride curing
42.4923	100	0	100	0	0.4	0	0	0	7	0.35	0.3	2500	TRUE	FALSE	FALSE
33.7093	100	0	100	0	0.4	0	0	0	7	0.35	0.3	2500	TRUE	FALSE	FALSE
40.5638	100	0	100	0	0.4	0	0	0	7	0.35	0.3	2500	TRUE	FALSE	FALSE
38.5381	100	0	100	0	0.4	0	0	0	7	0.35	0.3	2500	TRUE	FALSE	FALSE
35.6618	100	0	100	0	0.4	0	0	0	7	0.35	0.3	2500	TRUE	FALSE	FALSE
38.0715	100	0	100	0	0.4	0	0	0	7	0.35	0.3	2500	TRUE	FALSE	FALSE
47.2876	100	0	100	0	0.4	0	0	0	28	0.35	0.3	2500	TRUE	FALSE	FALSE
36.9202	100	0	100	0	0.4	0	0	0	28	0.35	0.3	2500	TRUE	FALSE	FALSE
44.1897	100	0	100	0	0.4	0	0	0	28	0.35	0.3	2500	TRUE	FALSE	FALSE
43.5975	100	0	100	0	0.4	0	0	0	28	0.35	0.3	2500	TRUE	FALSE	FALSE
38.139	100	0	100	0	0.4	0	0	0	28	0.35	0.3	2500	TRUE	FALSE	FALSE
41.3346	100	0	100	0	0.4	0	0	0	28	0.35	0.3	2500	TRUE	FALSE	FALSE
56.0603	100	0	100	0	0.4	0	0	0	91	0.35	0.3	2500	FALSE	TRUE	FALSE
44.8214	100	0	100	0	0.4	0	0	0	91	0.35	0.3	2500	FALSE	TRUE	FALSE
54.9085	100	0	100	0	0.4	0	0	0	91	0.35	0.3	2500	FALSE	TRUE	FALSE
47.6162	100	0	100	0	0.4	0	0	0	91	0.35	0.3	2500	FALSE	TRUE	FALSE
50.9527	100	0	100	0	0.4	0	0	0	91	0.35	0.3	2500	FALSE	TRUE	FALSE
50.8016	100	0	100	0	0.4	0	0	0	91	0.35	0.3	2500	FALSE	TRUE	FALSE
50.9988	100	0	100	0	0.4	0	0	0	28	0.35	0.3	2500	FALSE	FALSE	TRUE
44.0996	100	0	100	0	0.4	0	0	0	28	0.35	0.3	2500	FALSE	FALSE	TRUE
47.5818	100	0	100	0	0.4	0	0	0	28	0.35	0.3	2500	FALSE	FALSE	TRUE
50.1753	100	0	100	0	0.4	0	0	0	28	0.35	0.3	2500	FALSE	FALSE	TRUE
44.7453	100	0	100	0	0.4	0	0	0	28	0.35	0.3	2500	FALSE	FALSE	TRUE
49.1947	100	0	100	0	0.4	0	0	0	28	0.35	0.3	2500	FALSE	FALSE	TRUE
47.9512	100	0	100	0	0.4	0	0	0	60	0.35	0.3	2500	FALSE	FALSE	TRUE
41.4229	100	0	100	0	0.4	0	0	0	60	0.35	0.3	2500	FALSE	FALSE	TRUE
45.3491	100	0	100	0	0.4	0	0	0	60	0.35	0.3	2500	FALSE	FALSE	TRUE
43.5851	100	0	100	0	0.4	0	0	0	60	0.35	0.3	2500	FALSE	FALSE	TRUE
43.01	100	0	100	0	0.4	0	0	0	60	0.35	0.3	2500	FALSE	FALSE	TRUE
47.8853	100	0	100	0	0.4	0	0	0	60	0.35	0.3	2500	FALSE	FALSE	TRUE
50.6575	100	0	100	0	0.4	0	0	0	91	0.35	0.3	2500	FALSE	FALSE	TRUE
43.7538	100	0	100	0	0.4	0	0	0	91	0.35	0.3	2500	FALSE	FALSE	TRUE
48.1186	100	0	100	0	0.4	0	0	0	91	0.35	0.3	2500	FALSE	FALSE	TRUE
50.2581	100	0	100	0	0.4	0	0	0	91	0.35	0.3	2500	FALSE	FALSE	TRUE
44.6201	100	0	100	0	0.4	0	0	0	91	0.35	0.3	2500	FALSE	FALSE	TRUE
49.1934	100	0	100	0	0.4	0	0	0	91	0.35	0.3	2500	FALSE	FALSE	TRUE
30.5438	96	4	100	0	0.4	0	0	0	7	0.35	0.3	2500	TRUE	FALSE	FALSE
36.1764	96	4	100	0	0.4	0	0	0	7	0.35	0.3	2500	TRUE	FALSE	FALSE
33.3764	96	4	100	0	0.4	0	0	0	7	0.35	0.3	2500	TRUE	FALSE	FALSE
34.745	96	4	100	0	0.4	0	0	0	7	0.35	0.3	2500	TRUE	FALSE	FALSE
31.5832	96	4	100	0	0.4	0	0	0	7	0.35	0.3	2500	TRUE	FALSE	FALSE
35.6601	96	4	100	0	0.4	0	0	0	7	0.35	0.3	2500	TRUE	FALSE	FALSE
31.398	96	4	100	0	0.4	0	0	0	28	0.35	0.3	2500	TRUE	FALSE	FALSE
40.1404	96	4	100	0	0.4	0	0	0	28	0.35	0.3	2500	TRUE	FALSE	FALSE
36.316	96	4	100	0	0.4	0	0	0	28	0.35	0.3	2500	TRUE	FALSE	FALSE
34.9797	96	4	100	0	0.4	0	0	0	28	0.35	0.3	2500	TRUE	FALSE	FALSE
37.1516	96	4	100	0	0.4	0	0	0	28	0.35	0.3	2500	TRUE	FALSE	FALSE
35.6754	96	4	100	0	0.4	0	0	0	28	0.35	0.3	2500	TRUE	FALSE	FALSE
39.6408	96	4	100	0	0.4	0	0	0	91	0.35	0.3	2500	FALSE	TRUE	FALSE
57.0579	96	4	100	0	0.4	0	0	0	91	0.35	0.3	2500	FALSE	TRUE	FALSE
49.2726	96	4	100	0	0.4	0	0	0	91	0.35	0.3	2500	FALSE	TRUE	FALSE
41.4581	96	4	100	0	0.4	0	0	0	91	0.35	0.3	2500	FALSE	TRUE	FALSE
54.857	96	4	100	0	0.4	0	0	0	91	0.35	0.3	2500	FALSE	TRUE	FALSE
51.7189	96	4	100	0	0.4	0	0	0	91	0.35	0.3	2500	FALSE	TRUE	FALSE
40.9667	96	4	100	0	0.4	0	0	0	91	0.35	0.3	2500	FALSE	FALSE	TRUE
32.7465	96	4	100	0	0.4	0	0	0	91	0.35	0.3	2500	FALSE	FALSE	TRUE
38.4974	96	4	100	0	0.4	0	0	0	91	0.35	0.3	2500	FALSE	FALSE	TRUE
34.7471	96	4	100	0	0.4	0	0	0	91	0.35	0.3	2500	FALSE	FALSE	TRUE
33.5652	96	4	100	0	0.4	0	0	0	91	0.35	0.3	2500	FALSE	FALSE	TRUE
37.9435	96	4	100	0	0.4	0	0	0	91	0.35	0.3	2500	FALSE	FALSE	TRUE
40.3761	96	4	100	0	0.4	0	0	0	60	0.35	0.3	2500	FALSE	FALSE	TRUE
36.7173	96	4	100	0	0.4	0	0	0	60	0.35	0.3	2500	FALSE	FALSE	TRUE
39.6336	96	4	100	0	0.4	0	0	0	60	0.35	0.3	2500	FALSE	FALSE	TRUE
38.0544	96	4	100	0	0.4	0	0	0	60	0.35	0.3	2500	FALSE	FALSE	TRUE
37.0527	96	4	100	0	0.4	0	0	0	60	0.35	0.3	2500	FALSE	FALSE	TRUE
39.253	96	4	100	0	0.4	0	0	0	60	0.35	0.3	2500	FALSE	FALSE	TRUE
33.2031	96	4	100	0	0.4	0	0	0	28	0.35	0.3	2500	FALSE	FALSE	TRUE
48.8804	96	4	100	0	0.4	0	0	0	28	0.35	0.3	2500	FALSE	FALSE	TRUE
39.6433	96	4	100	0	0.4	0	0	0	28	0.35	0.3	2500	FALSE	FALSE	TRUE
43.7406	96	4	100	0	0.4	0	0	0	28	0.35	0.3	2500	FALSE	FALSE	TRUE
41.9581	96	4	100	0	0.4	0	0	0	28	0.35	0.3	2500	FALSE	FALSE	TRUE
38.2541	96	4	100	0	0.4	0	0	0	28	0.35	0.3	2500	FALSE	FALSE	TRUE
35.7333	92	8	100	0	0.4	0	0	0	7	0.35	0.3	2500	TRUE	FALSE	FALSE
29.2584	92	8	100	0	0.4	0	0	0	7	0.35	0.3	2500	TRUE	FALSE	FALSE
32.5554	92	8	100	0	0.4	0	0	0	7	0.35	0.3	2500	TRUE	FALSE	FALSE
35.4125	92	8	100	0	0.4	0	0	0	7	0.35	0.3	2500	TRUE	FALSE	FALSE
30.0313	92	8	100	0	0.4	0	0	0	7	0.35	0.3	2500	TRUE	FALSE	FALSE
31.6017	92	8	100	0	0.4	0	0	0	7	0.35	0.3	2500	TRUE	FALSE	FALSE
29.9461	92	8	100	0	0.4	0	0	0	28	0.35	0.3	2500	TRUE	FALSE	FALSE
35.1507	92	8	100	0	0.4	0	0	0	28	0.35	0.3	2500	TRUE	FALSE	FALSE
32.5278	92	8	100	0	0.4	0	0	0	28	0.35	0.3	2500	TRUE	FALSE	FALSE
31.408	92	8	100	0	0.4	0	0	0	28	0.35	0.3	2500	TRUE	FALSE	FALSE
34.8391	92	8	100	0	0.4	0	0	0	28	0.35	0.3	2500	TRUE	FALSE	FALSE
37.4501	92	8	100	0	0.4	0	0	0	28	0.35	0.3	2500	TRUE	FALSE	FALSE
41.031	92	8	100	0	0.4	0	0	0	91	0.35	0.3	2500	FALSE	TRUE	FALSE
31.9535	92	8	100	0	0.4	0	0	0	91	0.35	0.3	2500	FALSE	TRUE	FALSE
36.9205	92	8	100	0	0.4	0	0	0	91	0.35	0.3	2500	FALSE	TRUE	FALSE
34.9429	92	8	100	0	0.4	0	0	0	91	0.35	0.3	2500	FALSE	TRUE	FALSE
35.2329	92	8	100	0	0.4	0	0	0	91	0.35	0.3	2500	FALSE	TRUE	FALSE
40.2464	92	8	100	0	0.4	0	0	0	91	0.35	0.3	2500	FALSE	TRUE	FALSE
41.263	92	8	100	0	0.4	0	0	0	91	0.35	0.3	2500	FALSE	FALSE	TRUE
33.1039	92	8	100	0	0.4	0	0	0	91	0.35	0.3	2500	FALSE	FALSE	TRUE
38.309	92	8	100	0	0.4	0	0	0	91	0.35	0.3	2500	FALSE	FALSE	TRUE
35.0108	92	8	100	0	0.4	0	0	0	91	0.35	0.3	2500	FALSE	FALSE	TRUE
34.2531	92	8	100	0	0.4	0	0	0	91	0.35	0.3	2500	FALSE	FALSE	TRUE
38.0246	92	8	100	0	0.4	0	0	0	91	0.35	0.3	2500	FALSE	FALSE	TRUE
30.2673	92	8	100	0	0.4	0	0	0	60	0.35	0.3	2500	FALSE	FALSE	TRUE
37.9978	92	8	100	0	0.4	0	0	0	60	0.35	0.3	2500	FALSE	FALSE	TRUE
35.219	92	8	100	0	0.4	0	0	0	60	0.35	0.3	2500	FALSE	FALSE	TRUE
34.8953	92	8	100	0	0.4	0	0	0	60	0.35	0.3	2500	FALSE	FALSE	TRUE
31.5706	92	8	100	0	0.4	0	0	0	60	0.35	0.3	2500	FALSE	FALSE	TRUE
32.475	92	8	100	0	0.4	0	0	0	60	0.35	0.3	2500	FALSE	FALSE	TRUE
38.6912	92	8	100	0	0.4	0	0	0	28	0.35	0.3	2500	FALSE	FALSE	TRUE
30.4425	92	8	100	0	0.4	0	0	0	28	0.35	0.3	2500	FALSE	FALSE	TRUE
36.669	92	8	100	0	0.4	0	0	0	28	0.35	0.3	2500	FALSE	FALSE	TRUE
32.2067	92	8	100	0	0.4	0	0	0	28	0.35	0.3	2500	FALSE	FALSE	TRUE
37.6856	92	8	100	0	0.4	0	0	0	28	0.35	0.3	2500	FALSE	FALSE	TRUE
30.8923	92	8	100	0	0.4	0	0	0	28	0.35	0.3	2500	FALSE	FALSE	TRUE
28.5065	88	12	100	0	0.4	0	0	0	7	0.35	0.3	2500	TRUE	FALSE	FALSE
36.0597	88	12	100	0	0.4	0	0	0	7	0.35	0.3	2500	TRUE	FALSE	FALSE
31.6132	88	12	100	0	0.4	0	0	0	7	0.35	0.3	2500	TRUE	FALSE	FALSE
33.2596	88	12	100	0	0.4	0	0	0	7	0.35	0.3	2500	TRUE	FALSE	FALSE
31.0561	88	12	100	0	0.4	0	0	0	7	0.35	0.3	2500	TRUE	FALSE	FALSE
34.5938	88	12	100	0	0.4	0	0	0	7	0.35	0.3	2500	TRUE	FALSE	FALSE
37.2579	88	12	100	0	0.4	0	0	0	28	0.35	0.3	2500	TRUE	FALSE	FALSE
28.9886	88	12	100	0	0.4	0	0	0	28	0.35	0.3	2500	TRUE	FALSE	FALSE
32.3635	88	12	100	0	0.4	0	0	0	28	0.35	0.3	2500	TRUE	FALSE	FALSE
32.3489	88	12	100	0	0.4	0	0	0	28	0.35	0.3	2500	TRUE	FALSE	FALSE
37.0573	88	12	100	0	0.4	0	0	0	28	0.35	0.3	2500	TRUE	FALSE	FALSE
30.736	88	12	100	0	0.4	0	0	0	28	0.35	0.3	2500	TRUE	FALSE	FALSE
26.8978	88	12	100	0	0.4	0	0	0	91	0.35	0.3	2500	FALSE	TRUE	FALSE
36.8942	88	12	100	0	0.4	0	0	0	91	0.35	0.3	2500	FALSE	TRUE	FALSE
34.3482	88	12	100	0	0.4	0	0	0	91	0.35	0.3	2500	FALSE	TRUE	FALSE
36.4269	88	12	100	0	0.4	0	0	0	91	0.35	0.3	2500	FALSE	TRUE	FALSE
34.3512	88	12	100	0	0.4	0	0	0	91	0.35	0.3	2500	FALSE	TRUE	FALSE
27.4008	88	12	100	0	0.4	0	0	0	91	0.35	0.3	2500	FALSE	TRUE	FALSE
32.7917	88	12	100	0	0.4	0	0	0	91	0.35	0.3	2500	FALSE	FALSE	TRUE
23.096	88	12	100	0	0.4	0	0	0	91	0.35	0.3	2500	FALSE	FALSE	TRUE
24.6859	88	12	100	0	0.4	0	0	0	91	0.35	0.3	2500	FALSE	FALSE	TRUE
26.5811	88	12	100	0	0.4	0	0	0	91	0.35	0.3	2500	FALSE	FALSE	TRUE
24.3387	88	12	100	0	0.4	0	0	0	91	0.35	0.3	2500	FALSE	FALSE	TRUE
28.9271	88	12	100	0	0.4	0	0	0	91	0.35	0.3	2500	FALSE	FALSE	TRUE
31.5373	88	12	100	0	0.4	0	0	0	60	0.35	0.3	2500	FALSE	FALSE	TRUE
21.1895	88	12	100	0	0.4	0	0	0	60	0.35	0.3	2500	FALSE	FALSE	TRUE
29.9853	88	12	100	0	0.4	0	0	0	60	0.35	0.3	2500	FALSE	FALSE	TRUE
27.8183	88	12	100	0	0.4	0	0	0	60	0.35	0.3	2500	FALSE	FALSE	TRUE
25.1862	88	12	100	0	0.4	0	0	0	60	0.35	0.3	2500	FALSE	FALSE	TRUE
26.1112	88	12	100	0	0.4	0	0	0	60	0.35	0.3	2500	FALSE	FALSE	TRUE
29.1502	88	12	100	0	0.4	0	0	0	28	0.35	0.3	2500	FALSE	FALSE	TRUE
35.3291	88	12	100	0	0.4	0	0	0	28	0.35	0.3	2500	FALSE	FALSE	TRUE
31.6742	88	12	100	0	0.4	0	0	0	28	0.35	0.3	2500	FALSE	FALSE	TRUE
28.9905	88	12	100	0	0.4	0	0	0	28	0.35	0.3	2500	FALSE	FALSE	TRUE
32.2119	88	12	100	0	0.4	0	0	0	28	0.35	0.3	2500	FALSE	FALSE	TRUE
29.2181	88	12	100	0	0.4	0	0	0	28	0.35	0.3	2500	FALSE	FALSE	TRUE
35.6092	100	0	100	0	0.4	0	0	0	7	0.35	0.3	2500	TRUE	FALSE	FALSE
40.364	100	0	100	0	0.4	0	0	0	7	0.35	0.3	2500	TRUE	FALSE	FALSE
39.7414	100	0	100	0	0.4	0	0	0	7	0.35	0.3	2500	TRUE	FALSE	FALSE
35.5943	100	0	100	0	0.4	0	0	0	7	0.35	0.3	2500	TRUE	FALSE	FALSE
36.7932	100	0	100	0	0.4	0	0	0	7	0.35	0.3	2500	TRUE	FALSE	FALSE
38.7718	100	0	100	0	0.4	0	0	0	7	0.35	0.3	2500	TRUE	FALSE	FALSE
45.7137	100	0	100	0	0.4	0	0	0	28	0.35	0.3	2500	TRUE	FALSE	FALSE
38.0537	100	0	100	0	0.4	0	0	0	28	0.35	0.3	2500	TRUE	FALSE	FALSE
43.3475	100	0	100	0	0.4	0	0	0	28	0.35	0.3	2500	TRUE	FALSE	FALSE
42.4796	100	0	100	0	0.4	0	0	0	28	0.35	0.3	2500	TRUE	FALSE	FALSE
38.1849	100	0	100	0	0.4	0	0	0	28	0.35	0.3	2500	TRUE	FALSE	FALSE
41.8671	100	0	100	0	0.4	0	0	0	28	0.35	0.3	2500	TRUE	FALSE	FALSE
35.3015	96	0	100	0	0.4	0	0	0	7	0.35	0.3	2500	TRUE	FALSE	FALSE
28.5411	96	0	100	0	0.4	0	0	0	7	0.35	0.3	2500	TRUE	FALSE	FALSE
35.1107	96	0	100	0	0.4	0	0	0	7	0.35	0.3	2500	TRUE	FALSE	FALSE
30.3383	96	0	100	0	0.4	0	0	0	7	0.35	0.3	2500	TRUE	FALSE	FALSE
29.8207	96	0	100	0	0.4	0	0	0	7	0.35	0.3	2500	TRUE	FALSE	FALSE
32.6593	96	0	100	0	0.4	0	0	0	7	0.35	0.3	2500	TRUE	FALSE	FALSE
31.4945	96	0	100	0	0.4	0	0	0	28	0.35	0.3	2500	TRUE	FALSE	FALSE
38.0916	96	0	100	0	0.4	0	0	0	28	0.35	0.3	2500	TRUE	FALSE	FALSE
35.5417	96	0	100	0	0.4	0	0	0	28	0.35	0.3	2500	TRUE	FALSE	FALSE
32.8119	96	0	100	0	0.4	0	0	0	28	0.35	0.3	2500	TRUE	FALSE	FALSE
36.6336	96	0	100	0	0.4	0	0	0	28	0.35	0.3	2500	TRUE	FALSE	FALSE
32.5224	96	0	100	0	0.4	0	0	0	28	0.35	0.3	2500	TRUE	FALSE	FALSE
29.8333	92	0	100	0	0.4	0	0	0	7	0.35	0.3	2500	TRUE	FALSE	FALSE
25.3111	92	0	100	0	0.4	0	0	0	7	0.35	0.3	2500	TRUE	FALSE	FALSE
26.4943	92	0	100	0	0.4	0	0	0	7	0.35	0.3	2500	TRUE	FALSE	FALSE
29.2368	92	0	100	0	0.4	0	0	0	7	0.35	0.3	2500	TRUE	FALSE	FALSE
29.4784	92	0	100	0	0.4	0	0	0	7	0.35	0.3	2500	TRUE	FALSE	FALSE
29.6019	92	0	100	0	0.4	0	0	0	7	0.35	0.3	2500	TRUE	FALSE	FALSE
28.6439	92	0	100	0	0.4	0	0	0	28	0.35	0.3	2500	TRUE	FALSE	FALSE
35.8742	92	0	100	0	0.4	0	0	0	28	0.35	0.3	2500	TRUE	FALSE	FALSE
32.2111	92	0	100	0	0.4	0	0	0	28	0.35	0.3	2500	TRUE	FALSE	FALSE
34.239	92	0	100	0	0.4	0	0	0	28	0.35	0.3	2500	TRUE	FALSE	FALSE
30.4508	92	0	100	0	0.4	0	0	0	28	0.35	0.3	2500	TRUE	FALSE	FALSE
31.4912	92	0	100	0	0.4	0	0	0	28	0.35	0.3	2500	TRUE	FALSE	FALSE
25.2772	88	0	100	0	0.4	0	0	0	7	0.35	0.3	2500	TRUE	FALSE	FALSE
31.7948	88	0	100	0	0.4	0	0	0	7	0.35	0.3	2500	TRUE	FALSE	FALSE
28.0259	88	0	100	0	0.4	0	0	0	7	0.35	0.3	2500	TRUE	FALSE	FALSE
26.4882	88	0	100	0	0.4	0	0	0	7	0.35	0.3	2500	TRUE	FALSE	FALSE
29.9066	88	0	100	0	0.4	0	0	0	7	0.35	0.3	2500	TRUE	FALSE	FALSE
26.1305	88	0	100	0	0.4	0	0	0	7	0.35	0.3	2500	TRUE	FALSE	FALSE
25.6871	88	0	100	0	0.4	0	0	0	28	0.35	0.3	2500	TRUE	FALSE	FALSE
40.0864	88	0	100	0	0.4	0	0	0	28	0.35	0.3	2500	TRUE	FALSE	FALSE
32.8323	88	0	100	0	0.4	0	0	0	28	0.35	0.3	2500	TRUE	FALSE	FALSE
28.8543	88	0	100	0	0.4	0	0	0	28	0.35	0.3	2500	TRUE	FALSE	FALSE
27.8532	88	0	100	0	0.4	0	0	0	28	0.35	0.3	2500	TRUE	FALSE	FALSE
33.0002	88	0	100	0	0.4	0	0	0	28	0.35	0.3	2500	TRUE	FALSE	FALSE
53.8951	100	0	100	0	0.4	0	15	0	7	0.35	0.3	2500	TRUE	FALSE	FALSE
43.8494	100	0	100	0	0.4	0	15	0	7	0.35	0.3	2500	TRUE	FALSE	FALSE
51.8309	100	0	100	0	0.4	0	15	0	7	0.35	0.3	2500	TRUE	FALSE	FALSE
51.3548	100	0	100	0	0.4	0	15	0	7	0.35	0.3	2500	TRUE	FALSE	FALSE
47.7106	100	0	100	0	0.4	0	15	0	7	0.35	0.3	2500	TRUE	FALSE	FALSE
51.4444	100	0	100	0	0.4	0	15	0	7	0.35	0.3	2500	TRUE	FALSE	FALSE
48.8979	100	0	100	0	0.4	0	15	0	28	0.35	0.3	2500	TRUE	FALSE	FALSE
54.5628	100	0	100	0	0.4	0	15	0	28	0.35	0.3	2500	TRUE	FALSE	FALSE
51.8414	100	0	100	0	0.4	0	15	0	28	0.35	0.3	2500	TRUE	FALSE	FALSE
54.0548	100	0	100	0	0.4	0	15	0	28	0.35	0.3	2500	TRUE	FALSE	FALSE
51.0627	100	0	100	0	0.4	0	15	0	28	0.35	0.3	2500	TRUE	FALSE	FALSE
49.7153	100	0	100	0	0.4	0	15	0	28	0.35	0.3	2500	TRUE	FALSE	FALSE
52.0777	100	0	100	0	0.4	0	15	0	91	0.35	0.3	2500	FALSE	TRUE	FALSE
53.4902	100	0	100	0	0.4	0	15	0	91	0.35	0.3	2500	FALSE	TRUE	FALSE
58.5117	100	0	100	0	0.4	0	15	0	91	0.35	0.3	2500	FALSE	TRUE	FALSE
57.8691	100	0	100	0	0.4	0	15	0	91	0.35	0.3	2500	FALSE	TRUE	FALSE
54.1477	100	0	100	0	0.4	0	15	0	91	0.35	0.3	2500	FALSE	TRUE	FALSE
56.8555	100	0	100	0	0.4	0	15	0	91	0.35	0.3	2500	FALSE	TRUE	FALSE
41.6034	100	0	100	0	0.4	0	15	0	91	0.35	0.3	2500	FALSE	FALSE	TRUE
48.1691	100	0	100	0	0.4	0	15	0	91	0.35	0.3	2500	FALSE	FALSE	TRUE
47.3064	100	0	100	0	0.4	0	15	0	91	0.35	0.3	2500	FALSE	FALSE	TRUE
41.7417	100	0	100	0	0.4	0	15	0	91	0.35	0.3	2500	FALSE	FALSE	TRUE
45.2386	100	0	100	0	0.4	0	15	0	91	0.35	0.3	2500	FALSE	FALSE	TRUE
45.8671	100	0	100	0	0.4	0	15	0	91	0.35	0.3	2500	FALSE	FALSE	TRUE
44.2474	100	0	100	0	0.4	0	15	0	60	0.35	0.3	2500	FALSE	FALSE	TRUE
50.4062	100	0	100	0	0.4	0	15	0	60	0.35	0.3	2500	FALSE	FALSE	TRUE
49.3284	100	0	100	0	0.4	0	15	0	60	0.35	0.3	2500	FALSE	FALSE	TRUE
46.6613	100	0	100	0	0.4	0	15	0	60	0.35	0.3	2500	FALSE	FALSE	TRUE
45.2975	100	0	100	0	0.4	0	15	0	60	0.35	0.3	2500	FALSE	FALSE	TRUE
49.3328	100	0	100	0	0.4	0	15	0	60	0.35	0.3	2500	FALSE	FALSE	TRUE
56.0088	100	0	100	0	0.4	0	15	0	28	0.35	0.3	2500	FALSE	FALSE	TRUE
43.5054	100	0	100	0	0.4	0	15	0	28	0.35	0.3	2500	FALSE	FALSE	TRUE
45.5324	100	0	100	0	0.4	0	15	0	28	0.35	0.3	2500	FALSE	FALSE	TRUE
55.4918	100	0	100	0	0.4	0	15	0	28	0.35	0.3	2500	FALSE	FALSE	TRUE
49.6505	100	0	100	0	0.4	0	15	0	28	0.35	0.3	2500	FALSE	FALSE	TRUE
45.0958	100	0	100	0	0.4	0	15	0	28	0.35	0.3	2500	FALSE	FALSE	TRUE
40.796	96	4	100	0	0.4	0	15	0	7	0.35	0.3	2500	TRUE	FALSE	FALSE
55.5207	96	4	100	0	0.4	0	15	0	7	0.35	0.3	2500	TRUE	FALSE	FALSE
41.4048	96	4	100	0	0.4	0	15	0	7	0.35	0.3	2500	TRUE	FALSE	FALSE
44.8085	96	4	100	0	0.4	0	15	0	7	0.35	0.3	2500	TRUE	FALSE	FALSE
52.061	96	4	100	0	0.4	0	15	0	7	0.35	0.3	2500	TRUE	FALSE	FALSE
47.8574	96	4	100	0	0.4	0	15	0	7	0.35	0.3	2500	TRUE	FALSE	FALSE
52.7684	96	4	100	0	0.4	0	15	0	28	0.35	0.3	2500	TRUE	FALSE	FALSE
41.7264	96	4	100	0	0.4	0	15	0	28	0.35	0.3	2500	TRUE	FALSE	FALSE
45.279	96	4	100	0	0.4	0	15	0	28	0.35	0.3	2500	TRUE	FALSE	FALSE
52.3005	96	4	100	0	0.4	0	15	0	28	0.35	0.3	2500	TRUE	FALSE	FALSE
43.0865	96	4	100	0	0.4	0	15	0	28	0.35	0.3	2500	TRUE	FALSE	FALSE
48.6435	96	4	100	0	0.4	0	15	0	28	0.35	0.3	2500	TRUE	FALSE	FALSE
56.4913	96	4	100	0	0.4	0	15	0	91	0.35	0.3	2500	FALSE	TRUE	FALSE
46.993	96	4	100	0	0.4	0	15	0	91	0.35	0.3	2500	FALSE	TRUE	FALSE
49.5468	96	4	100	0	0.4	0	15	0	91	0.35	0.3	2500	FALSE	TRUE	FALSE
55.1627	96	4	100	0	0.4	0	15	0	91	0.35	0.3	2500	FALSE	TRUE	FALSE
55.6848	96	4	100	0	0.4	0	15	0	91	0.35	0.3	2500	FALSE	TRUE	FALSE
49.0483	96	4	100	0	0.4	0	15	0	91	0.35	0.3	2500	FALSE	TRUE	FALSE
42.9726	96	4	100	0	0.4	0	15	0	91	0.35	0.3	2500	FALSE	FALSE	TRUE
37.0983	96	4	100	0	0.4	0	15	0	91	0.35	0.3	2500	FALSE	FALSE	TRUE
41.4275	96	4	100	0	0.4	0	15	0	91	0.35	0.3	2500	FALSE	FALSE	TRUE
39.2946	96	4	100	0	0.4	0	15	0	91	0.35	0.3	2500	FALSE	FALSE	TRUE
39.8937	96	4	100	0	0.4	0	15	0	91	0.35	0.3	2500	FALSE	FALSE	TRUE
37.9255	96	4	100	0	0.4	0	15	0	91	0.35	0.3	2500	FALSE	FALSE	TRUE
48.5737	96	4	100	0	0.4	0	15	0	60	0.35	0.3	2500	FALSE	FALSE	TRUE
35.1836	96	4	100	0	0.4	0	15	0	60	0.35	0.3	2500	FALSE	FALSE	TRUE
43.3992	96	4	100	0	0.4	0	15	0	60	0.35	0.3	2500	FALSE	FALSE	TRUE
36.2312	96	4	100	0	0.4	0	15	0	60	0.35	0.3	2500	FALSE	FALSE	TRUE
47.1368	96	4	100	0	0.4	0	15	0	60	0.35	0.3	2500	FALSE	FALSE	TRUE
41.6301	96	4	100	0	0.4	0	15	0	60	0.35	0.3	2500	FALSE	FALSE	TRUE
40.217	96	4	100	0	0.4	0	15	0	28	0.35	0.3	2500	FALSE	FALSE	TRUE
52.604	96	4	100	0	0.4	0	15	0	28	0.35	0.3	2500	FALSE	FALSE	TRUE
50.0641	96	4	100	0	0.4	0	15	0	28	0.35	0.3	2500	FALSE	FALSE	TRUE
47.2971	96	4	100	0	0.4	0	15	0	28	0.35	0.3	2500	FALSE	FALSE	TRUE
41.8754	96	4	100	0	0.4	0	15	0	28	0.35	0.3	2500	FALSE	FALSE	TRUE
42.2578	96	4	100	0	0.4	0	15	0	28	0.35	0.3	2500	FALSE	FALSE	TRUE
40.1937	92	8	100	0	0.4	0	15	0	7	0.35	0.3	2500	TRUE	FALSE	FALSE
46.6764	92	8	100	0	0.4	0	15	0	7	0.35	0.3	2500	TRUE	FALSE	FALSE
42.7219	92	8	100	0	0.4	0	15	0	7	0.35	0.3	2500	TRUE	FALSE	FALSE
43.699	92	8	100	0	0.4	0	15	0	7	0.35	0.3	2500	TRUE	FALSE	FALSE
41.1887	92	8	100	0	0.4	0	15	0	7	0.35	0.3	2500	TRUE	FALSE	FALSE
39.984	92	8	100	0	0.4	0	15	0	7	0.35	0.3	2500	TRUE	FALSE	FALSE
47.3657	92	8	100	0	0.4	0	15	0	28	0.35	0.3	2500	TRUE	FALSE	FALSE
43.4871	92	8	100	0	0.4	0	15	0	28	0.35	0.3	2500	TRUE	FALSE	FALSE
45.6638	92	8	100	0	0.4	0	15	0	28	0.35	0.3	2500	TRUE	FALSE	FALSE
46.427	92	8	100	0	0.4	0	15	0	28	0.35	0.3	2500	TRUE	FALSE	FALSE
45.3091	92	8	100	0	0.4	0	15	0	28	0.35	0.3	2500	TRUE	FALSE	FALSE
45.7218	92	8	100	0	0.4	0	15	0	28	0.35	0.3	2500	TRUE	FALSE	FALSE
43.7809	92	8	100	0	0.4	0	15	0	91	0.35	0.3	2500	FALSE	TRUE	FALSE
50.0717	92	8	100	0	0.4	0	15	0	91	0.35	0.3	2500	FALSE	TRUE	FALSE
47.0104	92	8	100	0	0.4	0	15	0	91	0.35	0.3	2500	FALSE	TRUE	FALSE
45.8795	92	8	100	0	0.4	0	15	0	91	0.35	0.3	2500	FALSE	TRUE	FALSE
48.2797	92	8	100	0	0.4	0	15	0	91	0.35	0.3	2500	FALSE	TRUE	FALSE
45.3092	92	8	100	0	0.4	0	15	0	91	0.35	0.3	2500	FALSE	TRUE	FALSE
40.6495	92	8	100	0	0.4	0	15	0	91	0.35	0.3	2500	FALSE	FALSE	TRUE
32.0511	92	8	100	0	0.4	0	15	0	91	0.35	0.3	2500	FALSE	FALSE	TRUE
37.8934	92	8	100	0	0.4	0	15	0	91	0.35	0.3	2500	FALSE	FALSE	TRUE
39.0376	92	8	100	0	0.4	0	15	0	91	0.35	0.3	2500	FALSE	FALSE	TRUE
35.3403	92	8	100	0	0.4	0	15	0	91	0.35	0.3	2500	FALSE	FALSE	TRUE
32.7587	92	8	100	0	0.4	0	15	0	91	0.35	0.3	2500	FALSE	FALSE	TRUE
31.066	92	8	100	0	0.4	0	15	0	60	0.35	0.3	2500	FALSE	FALSE	TRUE
45.6374	92	8	100	0	0.4	0	15	0	60	0.35	0.3	2500	FALSE	FALSE	TRUE
36.1613	92	8	100	0	0.4	0	15	0	60	0.35	0.3	2500	FALSE	FALSE	TRUE
37.9482	92	8	100	0	0.4	0	15	0	60	0.35	0.3	2500	FALSE	FALSE	TRUE
36.8312	92	8	100	0	0.4	0	15	0	60	0.35	0.3	2500	FALSE	FALSE	TRUE
43.3644	92	8	100	0	0.4	0	15	0	60	0.35	0.3	2500	FALSE	FALSE	TRUE
38.1281	92	8	100	0	0.4	0	15	0	28	0.35	0.3	2500	FALSE	FALSE	TRUE
49.547	92	8	100	0	0.4	0	15	0	28	0.35	0.3	2500	FALSE	FALSE	TRUE
41.3237	92	8	100	0	0.4	0	15	0	28	0.35	0.3	2500	FALSE	FALSE	TRUE
42.4356	92	8	100	0	0.4	0	15	0	28	0.35	0.3	2500	FALSE	FALSE	TRUE
40.9835	92	8	100	0	0.4	0	15	0	28	0.35	0.3	2500	FALSE	FALSE	TRUE
47.2503	92	8	100	0	0.4	0	15	0	28	0.35	0.3	2500	FALSE	FALSE	TRUE
33.6634	88	12	100	0	0.4	0	15	0	7	0.35	0.3	2500	TRUE	FALSE	FALSE
41.7738	88	12	100	0	0.4	0	15	0	7	0.35	0.3	2500	TRUE	FALSE	FALSE
37.8584	88	12	100	0	0.4	0	15	0	7	0.35	0.3	2500	TRUE	FALSE	FALSE
34.9507	88	12	100	0	0.4	0	15	0	7	0.35	0.3	2500	TRUE	FALSE	FALSE
40.0911	88	12	100	0	0.4	0	15	0	7	0.35	0.3	2500	TRUE	FALSE	FALSE
37.3589	88	12	100	0	0.4	0	15	0	7	0.35	0.3	2500	TRUE	FALSE	FALSE
44.2344	88	12	100	0	0.4	0	15	0	28	0.35	0.3	2500	TRUE	FALSE	FALSE
35.5796	88	12	100	0	0.4	0	15	0	28	0.35	0.3	2500	TRUE	FALSE	FALSE
38.6428	88	12	100	0	0.4	0	15	0	28	0.35	0.3	2500	TRUE	FALSE	FALSE
36.658	88	12	100	0	0.4	0	15	0	28	0.35	0.3	2500	TRUE	FALSE	FALSE
37.67	88	12	100	0	0.4	0	15	0	28	0.35	0.3	2500	TRUE	FALSE	FALSE
41.9103	88	12	100	0	0.4	0	15	0	28	0.35	0.3	2500	TRUE	FALSE	FALSE
41.3867	88	12	100	0	0.4	0	15	0	91	0.35	0.3	2500	FALSE	TRUE	FALSE
40.5718	88	12	100	0	0.4	0	15	0	91	0.35	0.3	2500	FALSE	TRUE	FALSE
44.8763	88	12	100	0	0.4	0	15	0	91	0.35	0.3	2500	FALSE	TRUE	FALSE
46.6898	88	12	100	0	0.4	0	15	0	91	0.35	0.3	2500	FALSE	TRUE	FALSE
45.5702	88	12	100	0	0.4	0	15	0	91	0.35	0.3	2500	FALSE	TRUE	FALSE
42.4675	88	12	100	0	0.4	0	15	0	91	0.35	0.3	2500	FALSE	TRUE	FALSE
29.6785	88	12	100	0	0.4	0	15	0	91	0.35	0.3	2500	FALSE	FALSE	TRUE
26.8752	88	12	100	0	0.4	0	15	0	91	0.35	0.3	2500	FALSE	FALSE	TRUE
28.493	88	12	100	0	0.4	0	15	0	91	0.35	0.3	2500	FALSE	FALSE	TRUE
28.7406	88	12	100	0	0.4	0	15	0	91	0.35	0.3	2500	FALSE	FALSE	TRUE
27.4555	88	12	100	0	0.4	0	15	0	91	0.35	0.3	2500	FALSE	FALSE	TRUE
28.5373	88	12	100	0	0.4	0	15	0	91	0.35	0.3	2500	FALSE	FALSE	TRUE
29.2701	88	12	100	0	0.4	0	15	0	60	0.35	0.3	2500	FALSE	FALSE	TRUE
34.7024	88	12	100	0	0.4	0	15	0	60	0.35	0.3	2500	FALSE	FALSE	TRUE
32.5558	88	12	100	0	0.4	0	15	0	60	0.35	0.3	2500	FALSE	FALSE	TRUE
30.3432	88	12	100	0	0.4	0	15	0	60	0.35	0.3	2500	FALSE	FALSE	TRUE
33.5414	88	12	100	0	0.4	0	15	0	60	0.35	0.3	2500	FALSE	FALSE	TRUE
33.3731	88	12	100	0	0.4	0	15	0	60	0.35	0.3	2500	FALSE	FALSE	TRUE
39.6739	88	12	100	0	0.4	0	15	0	28	0.35	0.3	2500	FALSE	FALSE	TRUE
31.2975	88	12	100	0	0.4	0	15	0	28	0.35	0.3	2500	FALSE	FALSE	TRUE
32.2038	88	12	100	0	0.4	0	15	0	28	0.35	0.3	2500	FALSE	FALSE	TRUE
34.0759	88	12	100	0	0.4	0	15	0	28	0.35	0.3	2500	FALSE	FALSE	TRUE
36.3557	88	12	100	0	0.4	0	15	0	28	0.35	0.3	2500	FALSE	FALSE	TRUE
37.2304	88	12	100	0	0.4	0	15	0	28	0.35	0.3	2500	FALSE	FALSE	TRUE
52.6735	100	0	100	0	0.4	15	0	0	7	0.35	0.3	2500	TRUE	FALSE	FALSE
40.6574	100	0	100	0	0.4	15	0	0	7	0.35	0.3	2500	TRUE	FALSE	FALSE
47.9295	100	0	100	0	0.4	15	0	0	7	0.35	0.3	2500	TRUE	FALSE	FALSE
50.4447	100	0	100	0	0.4	15	0	0	7	0.35	0.3	2500	TRUE	FALSE	FALSE
42.5895	100	0	100	0	0.4	15	0	0	7	0.35	0.3	2500	TRUE	FALSE	FALSE
46.1753	100	0	100	0	0.4	15	0	0	7	0.35	0.3	2500	TRUE	FALSE	FALSE
47.059	100	0	100	0	0.4	15	0	0	28	0.35	0.3	2500	TRUE	FALSE	FALSE
56.0744	100	0	100	0	0.4	15	0	0	28	0.35	0.3	2500	TRUE	FALSE	FALSE
51.6147	100	0	100	0	0.4	15	0	0	28	0.35	0.3	2500	TRUE	FALSE	FALSE
48.0517	100	0	100	0	0.4	15	0	0	28	0.35	0.3	2500	TRUE	FALSE	FALSE
52.4064	100	0	100	0	0.4	15	0	0	28	0.35	0.3	2500	TRUE	FALSE	FALSE
53.8552	100	0	100	0	0.4	15	0	0	28	0.35	0.3	2500	TRUE	FALSE	FALSE
57.7374	100	0	100	0	0.4	15	0	0	91	0.35	0.3	2500	FALSE	TRUE	FALSE
52.783	100	0	100	0	0.4	15	0	0	91	0.35	0.3	2500	FALSE	TRUE	FALSE
53.1788	100	0	100	0	0.4	15	0	0	91	0.35	0.3	2500	FALSE	TRUE	FALSE
54.0951	100	0	100	0	0.4	15	0	0	91	0.35	0.3	2500	FALSE	TRUE	FALSE
56.342	100	0	100	0	0.4	15	0	0	91	0.35	0.3	2500	FALSE	TRUE	FALSE
57.2231	100	0	100	0	0.4	15	0	0	91	0.35	0.3	2500	FALSE	TRUE	FALSE
48.358	100	0	100	0	0.4	15	0	0	91	0.35	0.3	2500	FALSE	FALSE	TRUE
31.7194	100	0	100	0	0.4	15	0	0	91	0.35	0.3	2500	FALSE	FALSE	TRUE
44.4194	100	0	100	0	0.4	15	0	0	91	0.35	0.3	2500	FALSE	FALSE	TRUE
39.2049	100	0	100	0	0.4	15	0	0	91	0.35	0.3	2500	FALSE	FALSE	TRUE
37.5502	100	0	100	0	0.4	15	0	0	91	0.35	0.3	2500	FALSE	FALSE	TRUE
40.1961	100	0	100	0	0.4	15	0	0	91	0.35	0.3	2500	FALSE	FALSE	TRUE
39.7185	100	0	100	0	0.4	15	0	0	60	0.35	0.3	2500	FALSE	FALSE	TRUE
49.193	100	0	100	0	0.4	15	0	0	60	0.35	0.3	2500	FALSE	FALSE	TRUE
41.7632	100	0	100	0	0.4	15	0	0	60	0.35	0.3	2500	FALSE	FALSE	TRUE
42.9449	100	0	100	0	0.4	15	0	0	60	0.35	0.3	2500	FALSE	FALSE	TRUE
47.0532	100	0	100	0	0.4	15	0	0	60	0.35	0.3	2500	FALSE	FALSE	TRUE
45.2625	100	0	100	0	0.4	15	0	0	60	0.35	0.3	2500	FALSE	FALSE	TRUE
42.8517	100	0	100	0	0.4	15	0	0	28	0.35	0.3	2500	FALSE	FALSE	TRUE
53.6149	100	0	100	0	0.4	15	0	0	28	0.35	0.3	2500	FALSE	FALSE	TRUE
50.5557	100	0	100	0	0.4	15	0	0	28	0.35	0.3	2500	FALSE	FALSE	TRUE
50.1712	100	0	100	0	0.4	15	0	0	28	0.35	0.3	2500	FALSE	FALSE	TRUE
45.267	100	0	100	0	0.4	15	0	0	28	0.35	0.3	2500	FALSE	FALSE	TRUE
51.15	100	0	100	0	0.4	15	0	0	28	0.35	0.3	2500	FALSE	FALSE	TRUE
46.3797	96	4	100	0	0.4	15	0	0	7	0.35	0.3	2500	TRUE	FALSE	FALSE
36.034	96	4	100	0	0.4	15	0	0	7	0.35	0.3	2500	TRUE	FALSE	FALSE
44.2452	96	4	100	0	0.4	15	0	0	7	0.35	0.3	2500	TRUE	FALSE	FALSE
45.1899	96	4	100	0	0.4	15	0	0	7	0.35	0.3	2500	TRUE	FALSE	FALSE
44.5859	96	4	100	0	0.4	15	0	0	7	0.35	0.3	2500	TRUE	FALSE	FALSE
37.9657	96	4	100	0	0.4	15	0	0	7	0.35	0.3	2500	TRUE	FALSE	FALSE
39.78	96	4	100	0	0.4	15	0	0	28	0.35	0.3	2500	TRUE	FALSE	FALSE
49.3804	96	4	100	0	0.4	15	0	0	28	0.35	0.3	2500	TRUE	FALSE	FALSE
45.285	96	4	100	0	0.4	15	0	0	28	0.35	0.3	2500	TRUE	FALSE	FALSE
43.1529	96	4	100	0	0.4	15	0	0	28	0.35	0.3	2500	TRUE	FALSE	FALSE
42.2804	96	4	100	0	0.4	15	0	0	28	0.35	0.3	2500	TRUE	FALSE	FALSE
41.4656	96	4	100	0	0.4	15	0	0	28	0.35	0.3	2500	TRUE	FALSE	FALSE
50.9227	96	4	100	0	0.4	15	0	0	91	0.35	0.3	2500	FALSE	TRUE	FALSE
59.8574	96	4	100	0	0.4	15	0	0	91	0.35	0.3	2500	FALSE	TRUE	FALSE
57.7935	96	4	100	0	0.4	15	0	0	91	0.35	0.3	2500	FALSE	TRUE	FALSE
53.2322	96	4	100	0	0.4	15	0	0	91	0.35	0.3	2500	FALSE	TRUE	FALSE
54.6165	96	4	100	0	0.4	15	0	0	91	0.35	0.3	2500	FALSE	TRUE	FALSE
51.9053	96	4	100	0	0.4	15	0	0	91	0.35	0.3	2500	FALSE	TRUE	FALSE
33.8805	96	4	100	0	0.4	15	0	0	91	0.35	0.3	2500	FALSE	FALSE	TRUE
47.1179	96	4	100	0	0.4	15	0	0	91	0.35	0.3	2500	FALSE	FALSE	TRUE
39.9832	96	4	100	0	0.4	15	0	0	91	0.35	0.3	2500	FALSE	FALSE	TRUE
34.2754	96	4	100	0	0.4	15	0	0	91	0.35	0.3	2500	FALSE	FALSE	TRUE
35.5433	96	4	100	0	0.4	15	0	0	91	0.35	0.3	2500	FALSE	FALSE	TRUE
44.7641	96	4	100	0	0.4	15	0	0	91	0.35	0.3	2500	FALSE	FALSE	TRUE
44.9411	96	4	100	0	0.4	15	0	0	60	0.35	0.3	2500	FALSE	FALSE	TRUE
36.2265	96	4	100	0	0.4	15	0	0	60	0.35	0.3	2500	FALSE	FALSE	TRUE
39.7682	96	4	100	0	0.4	15	0	0	60	0.35	0.3	2500	FALSE	FALSE	TRUE
41.6863	96	4	100	0	0.4	15	0	0	60	0.35	0.3	2500	FALSE	FALSE	TRUE
44.2475	96	4	100	0	0.4	15	0	0	60	0.35	0.3	2500	FALSE	FALSE	TRUE
37.6142	96	4	100	0	0.4	15	0	0	60	0.35	0.3	2500	FALSE	FALSE	TRUE
50.2004	96	4	100	0	0.4	15	0	0	28	0.35	0.3	2500	FALSE	FALSE	TRUE
40.4622	96	4	100	0	0.4	15	0	0	28	0.35	0.3	2500	FALSE	FALSE	TRUE
48.484	96	4	100	0	0.4	15	0	0	28	0.35	0.3	2500	FALSE	FALSE	TRUE
48.2257	96	4	100	0	0.4	15	0	0	28	0.35	0.3	2500	FALSE	FALSE	TRUE
45.9969	96	4	100	0	0.4	15	0	0	28	0.35	0.3	2500	FALSE	FALSE	TRUE
42.3659	96	4	100	0	0.4	15	0	0	28	0.35	0.3	2500	FALSE	FALSE	TRUE
37.431	92	8	100	0	0.4	15	0	0	7	0.35	0.3	2500	TRUE	FALSE	FALSE
45.1174	92	8	100	0	0.4	15	0	0	7	0.35	0.3	2500	TRUE	FALSE	FALSE
40.1034	92	8	100	0	0.4	15	0	0	7	0.35	0.3	2500	TRUE	FALSE	FALSE
37.4759	92	8	100	0	0.4	15	0	0	7	0.35	0.3	2500	TRUE	FALSE	FALSE
38.7556	92	8	100	0	0.4	15	0	0	7	0.35	0.3	2500	TRUE	FALSE	FALSE
39.1771	92	8	100	0	0.4	15	0	0	7	0.35	0.3	2500	TRUE	FALSE	FALSE
45.4764	92	8	100	0	0.4	15	0	0	28	0.35	0.3	2500	TRUE	FALSE	FALSE
37.463	92	8	100	0	0.4	15	0	0	28	0.35	0.3	2500	TRUE	FALSE	FALSE
40.4981	92	8	100	0	0.4	15	0	0	28	0.35	0.3	2500	TRUE	FALSE	FALSE
42.7715	92	8	100	0	0.4	15	0	0	28	0.35	0.3	2500	TRUE	FALSE	FALSE
41.4565	92	8	100	0	0.4	15	0	0	28	0.35	0.3	2500	TRUE	FALSE	FALSE
37.5193	92	8	100	0	0.4	15	0	0	28	0.35	0.3	2500	TRUE	FALSE	FALSE
46.8821	92	8	100	0	0.4	15	0	0	91	0.35	0.3	2500	FALSE	TRUE	FALSE
56.627	92	8	100	0	0.4	15	0	0	91	0.35	0.3	2500	FALSE	TRUE	FALSE
53.2635	92	8	100	0	0.4	15	0	0	91	0.35	0.3	2500	FALSE	TRUE	FALSE
52.3477	92	8	100	0	0.4	15	0	0	91	0.35	0.3	2500	FALSE	TRUE	FALSE
48.2044	92	8	100	0	0.4	15	0	0	91	0.35	0.3	2500	FALSE	TRUE	FALSE
55.721	92	8	100	0	0.4	15	0	0	91	0.35	0.3	2500	FALSE	TRUE	FALSE
38.3058	92	8	100	0	0.4	15	0	0	91	0.35	0.3	2500	FALSE	FALSE	TRUE
31.7516	92	8	100	0	0.4	15	0	0	91	0.35	0.3	2500	FALSE	FALSE	TRUE
33.8051	92	8	100	0	0.4	15	0	0	91	0.35	0.3	2500	FALSE	FALSE	TRUE
35.0865	92	8	100	0	0.4	15	0	0	91	0.35	0.3	2500	FALSE	FALSE	TRUE
33.4868	92	8	100	0	0.4	15	0	0	91	0.35	0.3	2500	FALSE	FALSE	TRUE
36.7349	92	8	100	0	0.4	15	0	0	91	0.35	0.3	2500	FALSE	FALSE	TRUE
38.5612	92	8	100	0	0.4	15	0	0	60	0.35	0.3	2500	FALSE	FALSE	TRUE
36.6087	92	8	100	0	0.4	15	0	0	60	0.35	0.3	2500	FALSE	FALSE	TRUE
36.9792	92	8	100	0	0.4	15	0	0	60	0.35	0.3	2500	FALSE	FALSE	TRUE
36.959	92	8	100	0	0.4	15	0	0	60	0.35	0.3	2500	FALSE	FALSE	TRUE
37.4056	92	8	100	0	0.4	15	0	0	60	0.35	0.3	2500	FALSE	FALSE	TRUE
37.7797	92	8	100	0	0.4	15	0	0	60	0.35	0.3	2500	FALSE	FALSE	TRUE
30.744	92	8	100	0	0.4	15	0	0	28	0.35	0.3	2500	FALSE	FALSE	TRUE
52.8618	92	8	100	0	0.4	15	0	0	28	0.35	0.3	2500	FALSE	FALSE	TRUE
44.2219	92	8	100	0	0.4	15	0	0	28	0.35	0.3	2500	FALSE	FALSE	TRUE
53.0536	92	8	100	0	0.4	15	0	0	28	0.35	0.3	2500	FALSE	FALSE	TRUE
48.908	92	8	100	0	0.4	15	0	0	28	0.35	0.3	2500	FALSE	FALSE	TRUE
31.7559	92	8	100	0	0.4	15	0	0	28	0.35	0.3	2500	FALSE	FALSE	TRUE
33.4508	88	12	100	0	0.4	15	0	0	7	0.35	0.3	2500	TRUE	FALSE	FALSE
41.3864	88	12	100	0	0.4	15	0	0	7	0.35	0.3	2500	TRUE	FALSE	FALSE
36.3112	88	12	100	0	0.4	15	0	0	7	0.35	0.3	2500	TRUE	FALSE	FALSE
39.5938	88	12	100	0	0.4	15	0	0	7	0.35	0.3	2500	TRUE	FALSE	FALSE
35.8047	88	12	100	0	0.4	15	0	0	7	0.35	0.3	2500	TRUE	FALSE	FALSE
34.7392	88	12	100	0	0.4	15	0	0	7	0.35	0.3	2500	TRUE	FALSE	FALSE
40.5088	88	12	100	0	0.4	15	0	0	28	0.35	0.3	2500	TRUE	FALSE	FALSE
35.5727	88	12	100	0	0.4	15	0	0	28	0.35	0.3	2500	TRUE	FALSE	FALSE
37.2751	88	12	100	0	0.4	15	0	0	28	0.35	0.3	2500	TRUE	FALSE	FALSE
39.8894	88	12	100	0	0.4	15	0	0	28	0.35	0.3	2500	TRUE	FALSE	FALSE
36.2115	88	12	100	0	0.4	15	0	0	28	0.35	0.3	2500	TRUE	FALSE	FALSE
40.0259	88	12	100	0	0.4	15	0	0	28	0.35	0.3	2500	TRUE	FALSE	FALSE
48.6271	88	12	100	0	0.4	15	0	0	91	0.35	0.3	2500	FALSE	TRUE	FALSE
40.9072	88	12	100	0	0.4	15	0	0	91	0.35	0.3	2500	FALSE	TRUE	FALSE
47.844	88	12	100	0	0.4	15	0	0	91	0.35	0.3	2500	FALSE	TRUE	FALSE
46.2677	88	12	100	0	0.4	15	0	0	91	0.35	0.3	2500	FALSE	TRUE	FALSE
44.8148	88	12	100	0	0.4	15	0	0	91	0.35	0.3	2500	FALSE	TRUE	FALSE
43.2687	88	12	100	0	0.4	15	0	0	91	0.35	0.3	2500	FALSE	TRUE	FALSE
35.1645	88	12	100	0	0.4	15	0	0	91	0.35	0.3	2500	FALSE	FALSE	TRUE
23.2702	88	12	100	0	0.4	15	0	0	91	0.35	0.3	2500	FALSE	FALSE	TRUE
26.9314	88	12	100	0	0.4	15	0	0	91	0.35	0.3	2500	FALSE	FALSE	TRUE
32.3991	88	12	100	0	0.4	15	0	0	91	0.35	0.3	2500	FALSE	FALSE	TRUE
26.6559	88	12	100	0	0.4	15	0	0	91	0.35	0.3	2500	FALSE	FALSE	TRUE
25.1465	88	12	100	0	0.4	15	0	0	91	0.35	0.3	2500	FALSE	FALSE	TRUE
36.3736	88	12	100	0	0.4	15	0	0	60	0.35	0.3	2500	FALSE	FALSE	TRUE
21.9103	88	12	100	0	0.4	15	0	0	60	0.35	0.3	2500	FALSE	FALSE	TRUE
26.8888	88	12	100	0	0.4	15	0	0	60	0.35	0.3	2500	FALSE	FALSE	TRUE
31.7348	88	12	100	0	0.4	15	0	0	60	0.35	0.3	2500	FALSE	FALSE	TRUE
25.3719	88	12	100	0	0.4	15	0	0	60	0.35	0.3	2500	FALSE	FALSE	TRUE
29.2653	88	12	100	0	0.4	15	0	0	60	0.35	0.3	2500	FALSE	FALSE	TRUE
35.5292	88	12	100	0	0.4	15	0	0	28	0.35	0.3	2500	FALSE	FALSE	TRUE
40.4574	88	12	100	0	0.4	15	0	0	28	0.35	0.3	2500	FALSE	FALSE	TRUE
36.0556	88	12	100	0	0.4	15	0	0	28	0.35	0.3	2500	FALSE	FALSE	TRUE
36.9888	88	12	100	0	0.4	15	0	0	28	0.35	0.3	2500	FALSE	FALSE	TRUE
37.2752	88	12	100	0	0.4	15	0	0	28	0.35	0.3	2500	FALSE	FALSE	TRUE
38.5069	88	12	100	0	0.4	15	0	0	28	0.35	0.3	2500	FALSE	FALSE	TRUE
57.13	100	12	80	0	0.24	0	0	0.35	7	2.5	2.5	1600	TRUE	FALSE	FALSE
48.54	100	12	80	0	0.27	0	0	0.35	7	2.5	2.5	1600	TRUE	FALSE	FALSE
42.67	100	12	80	0	0.3	0	0	0.35	7	2.5	2.5	1600	TRUE	FALSE	FALSE
41.83	100	12	80	0	0.33	0	0	0.35	7	2.5	2.5	1600	TRUE	FALSE	FALSE
42.06	100	5	40	0	0.3	0	0	0.35	7	2.5	2.5	1600	TRUE	FALSE	FALSE
37.98	100	9	60	0	0.3	0	0	0.35	7	2.5	2.5	1600	TRUE	FALSE	FALSE
42.67	100	12	80	0	0.3	0	0	0.35	7	2.5	2.5	1600	TRUE	FALSE	FALSE
38.75	100	15	100	0	0.3	0	0	0.35	7	2.5	2.5	1600	TRUE	FALSE	FALSE
65.08	100	12	80	0	0.24	0	0	0.35	28	2.5	2.5	1600	TRUE	FALSE	FALSE
60.25	100	12	80	0	0.27	0	0	0.35	28	2.5	2.5	1600	TRUE	FALSE	FALSE
47.27	100	12	80	0	0.3	0	0	0.35	28	2.5	2.5	1600	TRUE	FALSE	FALSE
50.02	100	12	80	0	0.33	0	0	0.35	28	2.5	2.5	1600	TRUE	FALSE	FALSE
50.4	100	5	40	0	0.3	0	0	0.35	28	2.5	2.5	1600	TRUE	FALSE	FALSE
46.67	100	9	60	0	0.3	0	0	0.35	28	2.5	2.5	1600	TRUE	FALSE	FALSE
47.27	100	12	80	0	0.3	0	0	0.35	28	2.5	2.5	1600	TRUE	FALSE	FALSE
47.94	100	15	100	0	0.3	0	0	0.35	28	2.5	2.5	1600	TRUE	FALSE	FALSE
23.66	100	0	100	0	0.45	0	0	0	3	2.36	0.045	2500	FALSE	TRUE	FALSE
35.16	100	1	100	0	0.45	0	0	0	3	2.36	0.045	2500	FALSE	TRUE	FALSE
24.48	100	2	100	0	0.45	0	0	0	3	2.36	0.045	2500	FALSE	TRUE	FALSE
24.44	100	3	100	0	0.45	0	0	0	3	2.36	0.045	2500	FALSE	TRUE	FALSE
33.87	100	1	100	0	0.45	0	0	0	7	2.36	0.045	2500	FALSE	TRUE	FALSE
42.28	100	3	100	0	0.45	0	0	0	7	2.36	0.045	2500	FALSE	TRUE	FALSE
47.49	100	2	100	0	0.45	0	0	0	28	2.36	0.045	2500	FALSE	TRUE	FALSE
45.05	100	3	100	0	0.45	0	0	0	28	2.36	0.045	2500	FALSE	TRUE	FALSE
31.31	100	0	100	0	0.45	0	0	0	3	2.36	0.045	2500	TRUE	FALSE	FALSE
33.1	100	3	100	0	0.45	0	0	0	7	2.36	0.045	2500	TRUE	FALSE	FALSE
33.75	100	3	100	0	0.45	0	0	0	28	2.36	0.045	2500	TRUE	FALSE	FALSE
27.2	100	1	100	0	0.45	0	0	0	3	2.36	0.045	2500	FALSE	FALSE	FALSE
18.9	100	2	100	0	0.45	0	0	0	3	2.36	0.045	2500	FALSE	FALSE	FALSE
24.64	100	2	100	0	0.45	0	0	0	28	2.36	0.045	2500	FALSE	FALSE	FALSE
18.2	100	3	100	0	0.45	0	0	0	28	2.36	0.045	2500	FALSE	FALSE	FALSE
51.54	100	0	228	228	0.4	0	0	0.3	7	4	0.2	7850	FALSE	TRUE	FALSE
59.51	100	0	228	228	0.4	0	0	0.3	28	4	0.2	7850	FALSE	TRUE	FALSE
60.66	100	0.5	228	228	0.4	0	0	0.35	7	4	0.2	7850	FALSE	TRUE	FALSE
68.93	100	0.5	228	228	0.4	0	0	0.35	28	4	0.2	7850	FALSE	TRUE	FALSE
58.11	100	1	228	228	0.4	0	0	0.38	7	4	0.2	7850	FALSE	TRUE	FALSE
65.39	100	1	228	228	0.4	0	0	0.38	28	4	0.2	7850	FALSE	TRUE	FALSE
56.82	100	2	228	228	0.4	0	0	0.45	7	4	0.2	7850	FALSE	TRUE	FALSE
64.94	100	2	228	228	0.4	0	0	0.45	28	4	0.2	7850	FALSE	TRUE	FALSE
60.96	100	0	253	253	0.4	11	0	0.29	7	4	0.2	7850	FALSE	TRUE	FALSE
69.8	100	0	253	253	0.4	11	0	0.29	28	4	0.2	7850	FALSE	TRUE	FALSE
42.7	100	0	0	0	0.5	0	0	0	28	0	0.016	2500	TRUE	FALSE	FALSE
47.4	100	0	0	0	0.5	0	0	0	28	0	0.016	2500	TRUE	FALSE	FALSE
36.5	100	0	0	0	0.5	0	0	0	28	0	0.016	2500	TRUE	FALSE	FALSE
6.3	100	0	0	0	0.5	0	0	0	28	0	0.016	2500	TRUE	FALSE	FALSE
42.2	100	2	0	0	0.5	0	0	0	28	0	0.016	2500	TRUE	FALSE	FALSE
54.5	100	2	0	0	0.5	0	0	0	28	0	0.016	2500	TRUE	FALSE	FALSE
36.3	100	2	0	0	0.5	0	0	0	28	0	0.016	2500	TRUE	FALSE	FALSE
5.8	100	2	0	0	0.5	0	0	0	28	0	0.016	2500	TRUE	FALSE	FALSE
37.3	100	5	0	0	0.5	0	0	0	28	0	0.016	2500	TRUE	FALSE	FALSE
50.8	100	5	0	0	0.5	0	0	0	28	0	0.016	2500	TRUE	FALSE	FALSE
32.7	100	5	0	0	0.5	0	0	0	28	0	0.016	2500	TRUE	FALSE	FALSE
4.6	100	5	0	0	0.5	0	0	0	28	0	0.016	2500	TRUE	FALSE	FALSE
26.6	100	0	275	0	0.485	0	0	0	7	2	0	2500	FALSE	TRUE	FALSE
31.3	100	0	275	0	0.485	0	0	0	28	2	0	2500	FALSE	TRUE	FALSE
27.5	100	5	290	0	0.485	0	0	0	7	2	0.022	2500	FALSE	TRUE	FALSE
40.3	100	5	290	0	0.485	0	0	0	28	2	0.022	2500	FALSE	TRUE	FALSE
32	100	5	290	0	0.485	0	0	0	7	2	0.031	2500	FALSE	TRUE	FALSE
40.2	100	5	290	0	0.485	0	0	0	28	2	0.031	2500	FALSE	TRUE	FALSE
14.4	100	5	290	0	0.485	0	0	0	7	2	0.065	2500	FALSE	TRUE	FALSE
22.3	100	5	290	0	0.485	0	0	0	28	2	0.065	2500	FALSE	TRUE	FALSE
26.4	100	0	300	0	0.5	0	0	0	7	2	0	2500	FALSE	TRUE	FALSE
35.4	100	0	300	0	0.5	0	0	0	28	2	0	2500	FALSE	TRUE	FALSE
27.46	100	5	316	0	0.5	0	0	0	7	2	0.073	2500	FALSE	TRUE	FALSE
36.82	100	5	316	0	0.5	0	0	0	28	2	0.073	2500	FALSE	TRUE	FALSE
28.25	100	1	303	0	0.5	0	0	0	7	2	0.75	2500	FALSE	TRUE	FALSE
37.88	100	1	303	0	0.5	0	0	0	28	2	0.75	2500	FALSE	TRUE	FALSE
28.33	100	1	303	0	0.5	0	0	0	7	2	0.073	2500	FALSE	TRUE	FALSE
37.98	100	1	303	0	0.5	0	0	0	28	2	0.073	2500	FALSE	TRUE	FALSE
27.38	100	5	316	0	0.5	0	0	0	7	2	0.75	2500	FALSE	TRUE	FALSE
36.71	100	5	316	0	0.5	0	0	0	28	2	0.75	2500	FALSE	TRUE	FALSE
25.56	100	10	333	0	0.5	0	0	0	7	2	0.044	2500	FALSE	TRUE	FALSE
34.52	100	10	333	0	0.5	0	0	0	28	2	0.044	2500	FALSE	TRUE	FALSE
25.24	100	10	333	0	0.5	0	0	0	7	2	0.75	2500	FALSE	TRUE	FALSE
33.84	100	10	333	0	0.5	0	0	0	28	2	0.75	2500	FALSE	TRUE	FALSE
27.32	100	5	316	0	0.5	0	0	0	7	2	1.02	2500	FALSE	TRUE	FALSE
36.64	100	5	316	0	0.5	0	0	0	28	2	1.02	2500	FALSE	TRUE	FALSE
28.2	100	1	303	0	0.5	0	0	0	7	2	1.02	2500	FALSE	TRUE	FALSE
37.81	100	1	303	0	0.5	0	0	0	28	2	1.02	2500	FALSE	TRUE	FALSE
27.38	100	5	316	0	0.5	0	0	0	7	2	0.75	2500	FALSE	TRUE	FALSE
36.71	100	5	316	0	0.5	0	0	0	28	2	0.75	2500	FALSE	TRUE	FALSE
26.11	100	10	333	0	0.5	0	0	0	7	2	0.073	2500	FALSE	TRUE	FALSE
35.01	100	10	333	0	0.5	0	0	0	28	2	0.073	2500	FALSE	TRUE	FALSE
27.38	100	5	316	0	0.5	0	0	0	7	2	0.75	2500	FALSE	TRUE	FALSE
36.71	100	5	316	0	0.5	0	0	0	28	2	0.75	2500	FALSE	TRUE	FALSE
29.12	100	3	309	0	0.5	0	0	0	7	2	0.044	2500	FALSE	TRUE	FALSE
39.22	100	3	309	0	0.5	0	0	0	28	2	0.044	2500	FALSE	TRUE	FALSE
26.6	100	5	316	0	0.5	0	0	0	7	2	1.02	2500	FALSE	TRUE	FALSE
34.83	100	5	316	0	0.5	0	0	0	28	2	1.02	2500	FALSE	TRUE	FALSE
25.98	100	10	333	0	0.5	0	0	0	7	2	1.02	2500	FALSE	TRUE	FALSE
34.4	100	10	333	0	0.5	0	0	0	28	2	1.02	2500	FALSE	TRUE	FALSE
25.24	100	10	333	0	0.5	0	0	0	7	2	0.75	2500	FALSE	TRUE	FALSE
33.84	100	10	333	0	0.5	0	0	0	28	2	0.75	2500	FALSE	TRUE	FALSE
27.38	100	5	316	0	0.5	0	0	0	7	2	0.75	2500	FALSE	TRUE	FALSE
33.21	100	5	316	0	0.5	0	0	0	28	2	0.75	2500	FALSE	TRUE	FALSE
6.36	100	0	446	0	0.8	0	0	0	3	5	0.065	4900	FALSE	TRUE	FALSE
8.72	100	0	446	0	0.8	0	0	0	7	5	0.065	4900	FALSE	TRUE	FALSE
10.65	100	0	446	0	0.8	0	0	0	14	5	0.065	4900	FALSE	TRUE	FALSE
12.57	100	0	446	0	0.8	0	0	0	28	5	0.065	4900	FALSE	TRUE	FALSE
13.57	100	0	446	0	0.8	0	0	0	40	5	0.065	4900	FALSE	TRUE	FALSE
6.61	100	0.2	447	0	0.802	0	0	0	3	5	0.065	4900	FALSE	TRUE	FALSE
9.06	100	0.2	447	0	0.802	0	0	0	7	5	0.065	4900	FALSE	TRUE	FALSE
11.07	100	0.2	447	0	0.802	0	0	0	14	5	0.065	4900	FALSE	TRUE	FALSE
13.07	100	0.2	447	0	0.802	0	0	0	28	5	0.065	4900	FALSE	TRUE	FALSE
14.1	100	0.2	447	0	0.802	0	0	0	40	5	0.065	4900	FALSE	TRUE	FALSE
7.05	100	0.4	448	0	0.803	0	0	0	3	5	0.065	4900	FALSE	TRUE	FALSE
9.51	100	0.4	448	0	0.803	0	0	0	7	5	0.065	4900	FALSE	TRUE	FALSE
11.53	100	0.4	448	0	0.803	0	0	0	14	5	0.065	4900	FALSE	TRUE	FALSE
13.55	100	0.4	448	0	0.803	0	0	0	28	5	0.065	4900	FALSE	TRUE	FALSE
14.58	100	0.4	448	0	0.803	0	0	0	40	5	0.065	4900	FALSE	TRUE	FALSE
7.86	100	1	451	0	0.808	0	0	0	3	5	0.065	4900	FALSE	TRUE	FALSE
10.52	100	1	451	0	0.808	0	0	0	7	5	0.065	4900	FALSE	TRUE	FALSE
12.7	100	1	451	0	0.808	0	0	0	14	5	0.065	4900	FALSE	TRUE	FALSE
14.87	100	1	451	0	0.808	0	0	0	28	5	0.065	4900	FALSE	TRUE	FALSE
15.99	100	1	451	0	0.808	0	0	0	40	5	0.065	4900	FALSE	TRUE	FALSE
8.17	100	2	456	0	0.816	0	0	0	3	5	0.065	4900	FALSE	TRUE	FALSE
10.53	100	2	456	0	0.816	0	0	0	7	5	0.065	4900	FALSE	TRUE	FALSE
12.46	100	2	456	0	0.816	0	0	0	14	5	0.065	4900	FALSE	TRUE	FALSE
14.38	100	2	456	0	0.816	0	0	0	28	5	0.065	4900	FALSE	TRUE	FALSE
15.38	100	2	456	0	0.816	0	0	0	40	5	0.065	4900	FALSE	TRUE	FALSE
8.57	100	3	460	0	0.825	0	0	0	3	5	0.065	4900	FALSE	TRUE	FALSE
10.62	100	3	460	0	0.825	0	0	0	7	5	0.065	4900	FALSE	TRUE	FALSE
12.3	100	3	460	0	0.825	0	0	0	14	5	0.065	4900	FALSE	TRUE	FALSE
13.97	100	3	460	0	0.825	0	0	0	28	5	0.065	4900	FALSE	TRUE	FALSE
14.84	100	3	460	0	0.825	0	0	0	40	5	0.065	4900	FALSE	TRUE	FALSE
8.81	100	4	465	0	0.833	0	0	0	3	5	0.065	4900	FALSE	TRUE	FALSE
10.72	100	4	465	0	0.833	0	0	0	7	5	0.065	4900	FALSE	TRUE	FALSE
12.28	100	4	465	0	0.833	0	0	0	14	5	0.065	4900	FALSE	TRUE	FALSE
13.84	100	4	465	0	0.833	0	0	0	28	5	0.065	4900	FALSE	TRUE	FALSE
14.64	100	4	465	0	0.833	0	0	0	40	5	0.065	4900	FALSE	TRUE	FALSE
51.54	100	0	228	228	0.4	0	0	0.3	7	4	0.011	7854	FALSE	TRUE	FALSE
59.51	100	0	228	228	0.4	0	0	0.3	28	4	0.011	7854	FALSE	TRUE	FALSE
60.66	100	0.5	229	229	0.4	0	0	0.35	7	4	0.011	7854	FALSE	TRUE	FALSE
68.93	100	0.5	229	229	0.4	0	0	0.35	28	4	0.011	7854	FALSE	TRUE	FALSE
58.11	100	1	231	231	0.4	0	0	0.38	7	4	0.011	7854	FALSE	TRUE	FALSE
65.39	100	1	231	231	0.4	0	0	0.38	28	4	0.011	7854	FALSE	TRUE	FALSE
56.82	100	2	233	233	0.41	0	0	0.45	7	4	0.011	7854	FALSE	TRUE	FALSE
64.94	100	2	233	233	0.41	0	0	0.45	28	4	0.011	7854	FALSE	TRUE	FALSE
60.96	100	0	254	254	0.44	11	0	0.29	7	4	0.011	7854	FALSE	TRUE	FALSE
69.8	100	0	254	254	0.44	11	0	0.29	28	4	0.011	7854	FALSE	TRUE	FALSE
45.03	100	0	300	0	0.5	0	0	0	7	4	0.5	1963.5	TRUE	FALSE	FALSE
55.33	100	0	300	0	0.5	0	0	0	28	4	0.5	1963.5	TRUE	FALSE	FALSE
47.24	100	0	300	0	0.5	0	0	0	7	4	0.5	1963.5	TRUE	FALSE	FALSE
56.35	100	0	300	0	0.5	0	0	0	28	4	0.5	1963.5	TRUE	FALSE	FALSE
49.45	100	0	300	0	0.5	0	0	0	7	4	0.5	1963.5	TRUE	FALSE	FALSE
57.37	100	0	300	0	0.5	0	0	0	28	4	0.5	1963.5	TRUE	FALSE	FALSE
57.13	100	1	300	0	0.5	0	0	0	7	4	0.5	1963.5	TRUE	FALSE	FALSE
61.68	100	1	300	0	0.5	0	0	0	28	4	0.5	1963.5	TRUE	FALSE	FALSE
58.25	100	1	300	0	0.5	0	0	0	7	4	0.5	1963.5	TRUE	FALSE	FALSE
63.81	100	1	300	0	0.5	0	0	0	28	4	0.5	1963.5	TRUE	FALSE	FALSE
59.37	100	1	300	0	0.5	0	0	0	7	4	0.5	1963.5	TRUE	FALSE	FALSE
65.94	100	1	300	0	0.5	0	0	0	28	4	0.5	1963.5	TRUE	FALSE	FALSE
44	100	2	300	0	0.5	0	0	0	7	4	0.5	1963.5	TRUE	FALSE	FALSE
54.22	100	2	300	0	0.5	0	0	0	28	4	0.5	1963.5	TRUE	FALSE	FALSE
46.36	100	2	300	0	0.5	0	0	0	7	4	0.5	1963.5	TRUE	FALSE	FALSE
55.81	100	2	300	0	0.5	0	0	0	28	4	0.5	1963.5	TRUE	FALSE	FALSE
48.72	100	2	300	0	0.5	0	0	0	7	4	0.5	1963.5	TRUE	FALSE	FALSE
57.4	100	2	300	0	0.5	0	0	0	28	4	0.5	1963.5	TRUE	FALSE	FALSE
38.86	100	3	300	0	0.5	0	0	0	7	4	0.5	1963.5	TRUE	FALSE	FALSE
46.91	100	3	300	0	0.5	0	0	0	28	4	0.5	1963.5	TRUE	FALSE	FALSE
40.12	100	3	300	0	0.5	0	0	0	7	4	0.5	1963.5	TRUE	FALSE	FALSE
49.82	100	3	300	0	0.5	0	0	0	28	4	0.5	1963.5	TRUE	FALSE	FALSE
41.38	100	3	300	0	0.5	0	0	0	7	4	0.5	1963.5	TRUE	FALSE	FALSE
52.73	100	3	300	0	0.5	0	0	0	28	4	0.5	1963.5	TRUE	FALSE	FALSE
34.76	100	4	300	0	0.5	0	0	0	7	4	0.5	1963.5	TRUE	FALSE	FALSE
43.73	100	4	300	0	0.5	0	0	0	28	4	0.5	1963.5	TRUE	FALSE	FALSE
36.54	100	4	300	0	0.5	0	0	0	7	4	0.5	1963.5	TRUE	FALSE	FALSE
45.82	100	4	300	0	0.5	0	0	0	28	4	0.5	1963.5	TRUE	FALSE	FALSE
38.32	100	4	300	0	0.5	0	0	0	7	4	0.5	1963.5	TRUE	FALSE	FALSE
47.91	100	4	300	0	0.5	0	0	0	28	4	0.5	1963.5	TRUE	FALSE	FALSE
29.67	100	5	300	0	0.5	0	0	0	7	4	0.5	1963.5	TRUE	FALSE	FALSE
37.08	100	5	300	0	0.5	0	0	0	28	4	0.5	1963.5	TRUE	FALSE	FALSE
30.65	100	5	300	0	0.5	0	0	0	7	4	0.5	1963.5	TRUE	FALSE	FALSE
39.87	100	5	300	0	0.5	0	0	0	28	4	0.5	1963.5	TRUE	FALSE	FALSE
31.63	100	5	300	0	0.5	0	0	0	7	4	0.5	1963.5	TRUE	FALSE	FALSE
42.66	100	5	300	0	0.5	0	0	0	28	4	0.5	1963.5	TRUE	FALSE	FALSE
54.2	100	1	300	0	0.5	0	0	0	7	4	0.5	1963.5	TRUE	FALSE	FALSE
55.54	100	1	300	0	0.5	0	0	0	28	4	0.5	1963.5	TRUE	FALSE	FALSE
55.66	100	1	300	0	0.5	0	0	0	7	4	0.5	1963.5	TRUE	FALSE	FALSE
58.03	100	1	300	0	0.5	0	0	0	28	4	0.5	1963.5	TRUE	FALSE	FALSE
57.12	100	1	300	0	0.5	0	0	0	7	4	0.5	1963.5	TRUE	FALSE	FALSE
60.52	100	1	300	0	0.5	0	0	0	28	4	0.5	1963.5	TRUE	FALSE	FALSE
41.23	100	2	300	0	0.5	0	0	0	7	4	0.5	1963.5	TRUE	FALSE	FALSE
46.75	100	2	300	0	0.5	0	0	0	28	4	0.5	1963.5	TRUE	FALSE	FALSE
43.24	100	2	300	0	0.5	0	0	0	7	4	0.5	1963.5	TRUE	FALSE	FALSE
49.42	100	2	300	0	0.5	0	0	0	28	4	0.5	1963.5	TRUE	FALSE	FALSE
45.25	100	2	300	0	0.5	0	0	0	7	4	0.5	1963.5	TRUE	FALSE	FALSE
52.09	100	2	300	0	0.5	0	0	0	28	4	0.5	1963.5	TRUE	FALSE	FALSE
37.05	100	3	300	0	0.5	0	0	0	7	4	0.5	1963.5	TRUE	FALSE	FALSE
43.77	100	3	300	0	0.5	0	0	0	28	4	0.5	1963.5	TRUE	FALSE	FALSE
38.11	100	3	300	0	0.5	0	0	0	7	4	0.5	1963.5	TRUE	FALSE	FALSE
45.33	100	3	300	0	0.5	0	0	0	28	4	0.5	1963.5	TRUE	FALSE	FALSE
39.17	100	3	300	0	0.5	0	0	0	7	4	0.5	1963.5	TRUE	FALSE	FALSE
46.89	100	3	300	0	0.5	0	0	0	28	4	0.5	1963.5	TRUE	FALSE	FALSE
32.21	100	4	300	0	0.5	0	0	0	7	4	0.5	1963.5	TRUE	FALSE	FALSE
39.82	100	4	300	0	0.5	0	0	0	28	4	0.5	1963.5	TRUE	FALSE	FALSE
34.37	100	4	300	0	0.5	0	0	0	7	4	0.5	1963.5	TRUE	FALSE	FALSE
42.16	100	4	300	0	0.5	0	0	0	28	4	0.5	1963.5	TRUE	FALSE	FALSE
36.53	100	4	300	0	0.5	0	0	0	7	4	0.5	1963.5	TRUE	FALSE	FALSE
44.5	100	4	300	0	0.5	0	0	0	28	4	0.5	1963.5	TRUE	FALSE	FALSE
27.39	100	5	300	0	0.5	0	0	0	7	4	0.5	1963.5	TRUE	FALSE	FALSE
32.99	100	5	300	0	0.5	0	0	0	28	4	0.5	1963.5	TRUE	FALSE	FALSE
29.35	100	5	300	0	0.5	0	0	0	7	4	0.5	1963.5	TRUE	FALSE	FALSE
35.43	100	5	300	0	0.5	0	0	0	28	4	0.5	1963.5	TRUE	FALSE	FALSE
31.31	100	5	300	0	0.5	0	0	0	7	4	0.5	1963.5	TRUE	FALSE	FALSE
37.87	100	5	300	0	0.5	0	0	0	28	4	0.5	1963.5	TRUE	FALSE	FALSE
48.96	100	1	300	0	0.5	0	0	0	7	4	0.5	1963.5	TRUE	FALSE	FALSE
56.03	100	1	300	0	0.5	0	0	0	28	4	0.5	1963.5	TRUE	FALSE	FALSE
51.42	100	1	300	0	0.5	0	0	0	7	4	0.5	1963.5	TRUE	FALSE	FALSE
57.26	100	1	300	0	0.5	0	0	0	28	4	0.5	1963.5	TRUE	FALSE	FALSE
53.88	100	1	300	0	0.5	0	0	0	7	4	0.5	1963.5	TRUE	FALSE	FALSE
58.49	100	1	300	0	0.5	0	0	0	28	4	0.5	1963.5	TRUE	FALSE	FALSE
39.12	100	2	300	0	0.5	0	0	0	7	4	0.5	1963.5	TRUE	FALSE	FALSE
45.28	100	2	300	0	0.5	0	0	0	28	4	0.5	1963.5	TRUE	FALSE	FALSE
40.28	100	2	300	0	0.5	0	0	0	7	4	0.5	1963.5	TRUE	FALSE	FALSE
46.87	100	2	300	0	0.5	0	0	0	28	4	0.5	1963.5	TRUE	FALSE	FALSE
41.44	100	2	300	0	0.5	0	0	0	7	4	0.5	1963.5	TRUE	FALSE	FALSE
48.46	100	2	300	0	0.5	0	0	0	28	4	0.5	1963.5	TRUE	FALSE	FALSE
36.2	100	3	300	0	0.5	0	0	0	7	4	0.5	1963.5	TRUE	FALSE	FALSE
42.08	100	3	300	0	0.5	0	0	0	28	4	0.5	1963.5	TRUE	FALSE	FALSE
37.44	100	3	300	0	0.5	0	0	0	7	4	0.5	1963.5	TRUE	FALSE	FALSE
44.96	100	3	300	0	0.5	0	0	0	28	4	0.5	1963.5	TRUE	FALSE	FALSE
38.68	100	3	300	0	0.5	0	0	0	7	4	0.5	1963.5	TRUE	FALSE	FALSE
47.84	100	3	300	0	0.5	0	0	0	28	4	0.5	1963.5	TRUE	FALSE	FALSE
30.53	100	4	300	0	0.5	0	0	0	7	4	0.5	1963.5	TRUE	FALSE	FALSE
38.62	100	4	300	0	0.5	0	0	0	28	4	0.5	1963.5	TRUE	FALSE	FALSE
32.19	100	4	300	0	0.5	0	0	0	7	4	0.5	1963.5	TRUE	FALSE	FALSE
40.01	100	4	300	0	0.5	0	0	0	28	4	0.5	1963.5	TRUE	FALSE	FALSE
33.85	100	4	300	0	0.5	0	0	0	7	4	0.5	1963.5	TRUE	FALSE	FALSE
41.4	100	4	300	0	0.5	0	0	0	28	4	0.5	1963.5	TRUE	FALSE	FALSE
27.57	100	5	300	0	0.5	0	0	0	7	4	0.5	1963.5	TRUE	FALSE	FALSE
34.54	100	5	300	0	0.5	0	0	0	28	4	0.5	1963.5	TRUE	FALSE	FALSE
28.63	100	5	300	0	0.5	0	0	0	7	4	0.5	1963.5	TRUE	FALSE	FALSE
36.11	100	5	300	0	0.5	0	0	0	28	4	0.5	1963.5	TRUE	FALSE	FALSE
29.69	100	5	300	0	0.5	0	0	0	7	4	0.5	1963.5	TRUE	FALSE	FALSE
37.68	100	5	300	0	0.5	0	0	0	28	4	0.5	1963.5	TRUE	FALSE	FALSE
